# Supplementary material for: Natural hybridization between Phyllagathis and Sporoxeia species produces a hybrid without reproductive organs
Source: PLoS One. 2020 Jan 8;15(1):e0227625. doi: 10.1371/journal.pone.0227625 (PMC6949006; doi:10.1371/journal.pone.0227625)
Supplement: S1 Alignment — (TXT) [file pone.0227625.s001.txt]

>ITS-H1-h
TCGCACTAGGAATCGTCAGAAGCCCGGAGCGAGACGCGTGCCGGGACCACGACGCAGCCAATCTCATTCGATCCACCGAACGCCGTGGTGCCCGTCGCCACCATGCTCTATTTTCGGCCAACCGCGCCTCGACACGCCGCGCATGCCGATCCCACGGGAGACCACGTTCTGCGCCCGAGAGATTCCCCGCCGATGCGCATGCATGAACAAGGTGCCTTGGGGCAATGGGATTCACGACACCCAGGCAGGCGTGCCCTCGGCCGAATGGCTTCGGGCGCAACTTGCGTTCAAAGAATTGATGGTTCGCGGGATTCTGCAATTCACACCAAGTATCGCATTTCGCTACGTTCTTCATCGATGCAAGGGCCGAGATATCCGTTGCCGAGAGTCATTTAGACATGAGCAGAGATTGCTCGCGTCCCCCGCCTGCCGTCCCTCATCGAGGCCGGCCGTAGACGTGGGACGACGATTCTCTCCGTGCAGCTCCTTGGCACGATCCGTGCTGACATTGTTTTTCCGTCGGTACGGCGCGGGCCTCGAGTACGTCCACGCCGACGCGACGCGAGCCGCGTGAGCGTTGTGCGCCAACGGGCCCCCTCTGGTACGCAATGACTGTTCGCGGGTCGTCCTTCGTTCGATTTCGGCAATGATCCTTCC
>ITS-H1-s
TCGCACTAGGAATCGTCAGAAGCCCGGAGCGAGACGCGTGCCGGGACCACGACGCAGCCAATCTCATTCGATCCACCGAACGCCGTGGTGCCCGTCGCCACCATGCTCTATTTTCGGCCAACCGCGCCTCGACACGCCGCGCATGCCGATCCCACGGGAGACCACGTTCTGCGCCCGAGAGATTCCCCGCCGATGCGCATGCATGAACAAGGTGCCTTGGGGCAATGGGATTCACGACACCCAGGCAGGCGTGCCCTCGGCCGAATGGCTTCGGGCGCAACTTGCGTTCAAAGAATTGATGGTTCGCGGGATTCTGCAATTCACACCAAGTATCGCATTTCGCTACGTTCTTCATCGATGCAAGGGCCGAGATATCCGTTGCCGAGAGTCATTTAGACATGAGCAGAGATTGCTCGCGTCCCCCGCCTGCCGTCCCTCATCGAGGCCGGCCGTAGACGTGGGACGACGATTCTCTCCGTGCAGCTCCTTGGCACGATCCGTGCTGACATTGTTTTTCCGTCGGTACGGCGCGGGCCTCGAGTACGTCCACGCCGACGCGACGCGAGCCGCGTGAGCGTTGTGCGCCAACGGGCCCCCTCTGGTACGCAATGACTGTTCGCGGGTCGTCCTTCGTTCGATTTCGGCAATGATCCTTCC
>ITS-H2-h
TCGCACTAGGAATCGTCAGAAGCCCGGAGCGAGACGCGTGCCGGGACCACGACGCAGCCAATCTCATTCGATCCACCGAACGCCGTGGTGCCCGTCGCCACCATGCTCTATTTTCGGCCAACCGCGCCTCGACACGCCGCGCATGCCGATCCCACGGGAGACCACGTTCTGCGCCCGAGAATTTCCCCGCCGATGCGCATGCATGAACAAGGTGCCTTGGGGCAATGGGATTCACGACACCCAGGCAGGCGTGCCCTCGGCCGAATGGCTTCGGGCGCAACTTGCGTTCAAAGAATTGATGGTTCGCGGGATTCTGCAATTCACACCAAGTATCGCATTTCGCTACGTTCTTCATCGATGCAAGGGCCGAGATATCCGTTGCCGAGAGTCATTTAGACATGGGCAGAGATTGCTCGCGTCCCCCGCCTGCCGTCCCTCATCGAGGCCGGCCGTAGACGTGGGACGACGATTCTCTCCGTGCAGCTCCTTGGCACGATCCGTGCTGACATTGTTTTTCCGTCGGTACGACGCGGGCCTCGAGTACGTCCACGCCGACGCGACGCGAGCCGCGTGAGCGTCGTGCGCCCACGGGCCCCCTCTGGTACGCAATGACTGTTCGCGGGTCGTCCTTCGTTCGATTTCGACAATGATCCTTCC
>ITS-H2-p
TCGCACTAGGAATCGTCAGAAGCCCGGAGCGAGACGCGTGCCGGGACCACGACGCAGCCAATCTCATTCGATCCACCGAACGCCGTGGTGCCCGTCGCCACCATGCTCTATTTTCGGCCAACCGCGCCTCGACACGCCGCGCATGCCGATCCCACGGGAGACCACGTTCTGCGCCCGAGAATTTCCCCGCCGATGCGCATGCATGAACAAGGTGCCTTGGGGCAATGGGATTCACGACACCCAGGCAGGCGTGCCCTCGGCCGAATGGCTTCGGGCGCAACTTGCGTTCAAAGAATTGATGGTTCGCGGGATTCTGCAATTCACACCAAGTATCGCATTTCGCTACGTTCTTCATCGATGCAAGGGCCGAGATATCCGTTGCCGAGAGTCATTTAGACATGGGCAGAGATTGCTCGCGTCCCCCGCCTGCCGTCCCTCATCGAGGCCGGCCGTAGACGTGGGACGACGATTCTCTCCGTGCAGCTCCTTGGCACGATCCGTGCTGACATTGTTTTTCCGTCGGTACGACGCGGGCCTCGAGTACGTCCACGCCGACGCGACGCGAGCCGCGTGAGCGTCGTGCGCCCACGGGCCCCCTCTGGTACGCAATGACTGTTCGCGGGTCGTCCTTCGTTCGATTTCGACAATGATCCTTCC
>Dbr1-H2-s
CCACGAGGCCTCCAACTACCTCTGGGAACTGTGAGTGACTTCATCTCTCCCTCTCTTTCGTCACGCTCTTCCTACGATGGCCGAGAGTGGCCTTCCCCGAGTTAACTCTCTTACGCTGGTGACATTGTTTTTTTTGTTTAGAGATCGCCGTCTACAGACTTCACTCCTTGTGCCCTCTTACTCTTTGCTTGTTTCTAACGGTGTGATTTAGTTTCTCAAGAAAACGAAAAAAATTAAATGTAGGTACTACGGGGGTTGGGCGGCTCCCAATATATATTTCCTGGGATTCGCTGGGGTGATCAAGTTCGGGAGCTTACGAATTGGGGGACTCTCTGGAATATATAATGCACGGCATTATCGCCTAGGTGAGAAGTGGTTCACTTCATTAGAGTTGGCCGATGCTATGGACAATTGTTTACTAATTGCAATTTCTCCTACGTAATGGGAACGTCGAGGTATGATTTCGTGTTTTCCCCACCCTTTGAACAGGGCACCACGAGAGGCC
>Dbr1-H1-p
CCACGAGGCCTCCAACTACCTCTGGGAACTGTGAGTGACTTCATCTCTCCCTCTCTTTCGTCACGCTCTTCCTACGATGGCCGAGAGTGGCCTTCCCCGAGTTAACTCTCTTACGCTGCTGTGATTGTTTGTTTTGTTTAGAGATCGCCGTCTACAGACTTCACTCCTTGTGCCCTCTTACTCTTTGCTTGTTTCTAACGGTGTGATTTAGTTTCTCAAGAAAACGAAAAAAATTAAATGTAGGTACTACGGGGGTTGGGCGGCTCCCAATATATATTTCCTGGGATTCGCTGGGGTGATCAAGTTCGGGAGCTTACGAATTGGGGGACTCTCTGGAATATATAATGCACGGCATTATCGCCTAGGTGAGAAGTGGTTCACTTCATTAGAGTTGGCCGATGCTATGGACAATTATTTACTAATTGCAATTTCTCCTTCGTAATGGGAACGTCGCGGTATGATTTCGTGTTTTCCCCACCCTTTGAACAGGGCACCACGAGAGGCC
>Dbr1-H5-s
CCACGAGGCCTCCAACTACCTCTGGGAACTGTGAGTGACTTCATCTCTCCCTCTCTTTCGTCACGCTCTTCCTACGATGGCCGAGAGTGGCCTTCCCCGAGTTAACTCTCTTACGCTGGTGACATTGTTTTTTTTGTTTAGAGATCGCCGTCTACAGACTTCACTCCTTGTGCCCTCTTACTCTTTGCTTGTTTCTAACGGTGTGATTTAGTTTCTCAAGAAAACGAAAAAAATTAAATGTAGGTACTACGGGGGTTGGGCGGCTCCCAATATATATTTCCTGGGATTCGCTGGGGTGATCAAGTTCGGGAGCTTACGAATTGGGGGACTCTCTGGAATATATAATGCGCGGCATTATCGCCTAGGTGAGAAGTGGTTCACTTCATTAGAGTTGGCCGATGCTATGGACAATTGTTTACTAATTGCAATTTCTCCTACGTAATGGGAACGTCGAGGTATGATTTCGTGTTTTCCCCACCCTTTGAACAGGGCACCACGAGAGGCC
>Dbr1-H2-h
CCACGAGGCCTCCAACTACCTCTGGGAACTGTGAGTGACTTCATCTCTCCCTCTCTTTCGTCACGCTCTTCCTACGATGGCCGAGAGTGGCCTTCCCCGAGTTAACTCTCTTACGCTGGTGACATTGTTTTTTTTGTTTAGAGATCGCCGTCTACAGACTTCACTCCTTGTGCCCTCTTACTCTTTGCTTGTTTCTAACGGTGTGATTTAGTTTCTCAAGAAAACGAAAAAAATTAAATGTAGGTACTACGGGGGTTGGGCGGCTCCCAATATATATTTCCTGGGATTCGCTGGGGTGATCAAGTTCGGGAGCTTACGAATTGGGGGACTCTCTGGAATATATAATGCACGGCATTATCGCCTAGGTGAGAAGTGGTTCACTTCATTAGAGTTGGCCGATGCTATGGACAATTGTTTACTAATTGCAATTTCTCCTACGTAATGGGAACGTCGAGGTATGATTTCGTGTTTTCCCCACCCTTTGAACAGGGCACCACGAGAGGCC
>Dbr1-H3-h
CCACGAGGCCTCCAACTACCTCTGGGAACTGTGAGTGACTTCATCTCTCCCTCTCTTTCGTCACGCTCTTCCTACGATGGCCGAGAGTGGCCTTCCCCGAGTTAACTCTCTTACGCTGCTGTGATTGTTTGTTTTGTTTAGAGATCGCCGTCTACAGACTTCACTCCTTGTGCCCTCTTACTCTTTGCTTGTTTCTAACGGTGTGATTTAGTTTCTCAAGAAAACGAAAAAAATTAAATGTAGGTACTACGGGGGTTGGGCGGCTCCCAATATATATTTCCTGGGATTCGCTGGGGTGATCAAGTTCGGGAGCTTACGAATTGGGGGACTCTCTGGAATATATAATGCACGGCATTATCGCCTAGGTGAGAAGTGGTTCACTTCATTAGAGTTGGCCGATGCTATGGACAATTATTTACTAATTGCAATTTCTCCTACGTAATGGGAACGTCGCGGTATGATTTCGTGTTTTCCCCACCCTTTGAACAGGGCACCACGAGAGGCC
>Dbr1-H3-p
CCACGAGGCCTCCAACTACCTCTGGGAACTGTGAGTGACTTCATCTCTCCCTCTCTTTCGTCACGCTCTTCCTACGATGGCCGAGAGTGGCCTTCCCCGAGTTAACTCTCTTACGCTGCTGTGATTGTTTGTTTTGTTTAGAGATCGCCGTCTACAGACTTCACTCCTTGTGCCCTCTTACTCTTTGCTTGTTTCTAACGGTGTGATTTAGTTTCTCAAGAAAACGAAAAAAATTAAATGTAGGTACTACGGGGGTTGGGCGGCTCCCAATATATATTTCCTGGGATTCGCTGGGGTGATCAAGTTCGGGAGCTTACGAATTGGGGGACTCTCTGGAATATATAATGCACGGCATTATCGCCTAGGTGAGAAGTGGTTCACTTCATTAGAGTTGGCCGATGCTATGGACAATTATTTACTAATTGCAATTTCTCCTACGTAATGGGAACGTCGCGGTATGATTTCGTGTTTTCCCCACCCTTTGAACAGGGCACCACGAGAGGCC
>Dbr1-H1-h
CCACGAGGCCTCCAACTACCTCTGGGAACTGTGAGTGACTTCATCTCTCCCTCTCTTTCGTCACGCTCTTCCTACGATGGCCGAGAGTGGCCTTCCCCGAGTTAACTCTCTTACGCTGCTGTGATTGTTTGTTTTGTTTAGAGATCGCCGTCTACAGACTTCACTCCTTGTGCCCTCTTACTCTTTGCTTGTTTCTAACGGTGTGATTTAGTTTCTCAAGAAAACGAAAAAAATTAAATGTAGGTACTACGGGGGTTGGGCGGCTCCCAATATATATTTCCTGGGATTCGCTGGGGTGATCAAGTTCGGGAGCTTACGAATTGGGGGACTCTCTGGAATATATAATGCACGGCATTATCGCCTAGGTGAGAAGTGGTTCACTTCATTAGAGTTGGCCGATGCTATGGACAATTATTTACTAATTGCAATTTCTCCTTCGTAATGGGAACGTCGCGGTATGATTTCGTGTTTTCCCCACCCTTTGAACAGGGCACCACGAGAGGCC
>Dbr1-H7-p
CCACGAGGCCTCCAACTACCTCTGGGAACTGTGAGTGACTTCATCTCTCCCTCTCTTTCGTCACGCTCTTCCTACGATGGCCGAGAGTGGCCTTGCCCGAGTTAACTCTCTTACGCTGCTGTGATTGTTTGTTTTGTTTAGAGATCGCCGTCTACAGACTTCACTCCTTGTGCCCTCTTACTCTTTGCTTGTTTCTAACGGTGTGATTTAGTTTCTCAAGAAAACGAAAAAAATTAAATGTAGGTACTACGGGGGTTGGGCGGCTCCCAATATATATTTCCTGGGATTCGCTGGGGTGATCAAGTTCGGGAGCTTACGAATTGGGGGACTCTCTGGAATATATAATGCACGGCATTATCGCCTAGGTGAGAAGTGGTTCACTTCATTAGAGTTGGCCGATGCTATGGACAATTATTTACTATTTGCAATTTCTCCTACGTAATGGGAACGTCGAGGTATGATTTCGTGTTTTCCCCACCCTTTGAACAGGGCACCACGAGAGGCC
>Dbr1-H6-h
CCACGAGGCCTCCAACTACCTCTGGGAACTGTGAGTGACTTCATCTCTCCCTCTCTTTCGTCACGCTCTTCCTACGATGGCCGAGAGTGGCCTTCCCCGAGTTAACTCTCTTACGCTGCTGTGATTGTTTGTTTTGTTTAGAGATCGCCGTCTACAGACTTCACTCCTTGTGCCCTCTTACTCTTTGCTTGTTTCTAACGGTGTGATTTAGTTTCTCAAGAAAACGAAAAAAATTAAATGTAGGTACTACGGGGGTTGGGCGGCTCCCAATATATATTTCCTGGGATTCGCTGGGGTGATCAAGTTCGGGAGCTTACGAATTGGGGGACTCTCTGGAATATATAATGCACGGCATTATCGCCTAGGTGAGAAGTGGTTCACTTCATTAGAGTTGGCCGATGCTATGGACAATTATTTACTATTTGCAATTTCTCCTACGTAATGGGAACGTCGAGGTATGATTTCGTGTTTTCCCCACCCTTTGAACAGGGCACCACGAGAGGCC
>Dbr1-H4-h
CCACGAGGCCTCCAACTACCTCTGGGAACTGTGAGTGACTTCATCTCTCCCTCTCTTTCGTCACGCTCTTCCTACGATGGCCGAGAGTGGCCTTCCCCGAGTTAACTCTCTTACGCTGCTGTGATTGTTTGTTTTGTTTAGAGATCGCCGTCTACAGACTTCACTCCTTGTGCCCTCTTACTCTTTGCTTGTTTCTAACGGTGTGATTTAGTTTCTCAAGAAAACGAAAAAAATTAAATGTAGGTACTACGGGGGTTGGGCGGCTCCCAATATATATTTCCTGGGATTCGCTGGGGTGATCAAGTTCGGGAGCTTACGAATTGGGGGACTCTCTGGAATATATAATGCACGGCATTATCGCCTAGGTGAGAAGTGGTTCACTTCATTAGAGTTGGCCGATGCTATGGACAATTATTTACTAATTGCAATTTCTCCTACGTAATGGGAACGTCGAGGTATGATTTCGTGTTTTCCCCACCCTTTGAACAGGGCACCACGAGAGGCC
>Dbr1-H4-p
CCACGAGGCCTCCAACTACCTCTGGGAACTGTGAGTGACTTCATCTCTCCCTCTCTTTCGTCACGCTCTTCCTACGATGGCCGAGAGTGGCCTTCCCCGAGTTAACTCTCTTACGCTGCTGTGATTGTTTGTTTTGTTTAGAGATCGCCGTCTACAGACTTCACTCCTTGTGCCCTCTTACTCTTTGCTTGTTTCTAACGGTGTGATTTAGTTTCTCAAGAAAACGAAAAAAATTAAATGTAGGTACTACGGGGGTTGGGCGGCTCCCAATATATATTTCCTGGGATTCGCTGGGGTGATCAAGTTCGGGAGCTTACGAATTGGGGGACTCTCTGGAATATATAATGCACGGCATTATCGCCTAGGTGAGAAGTGGTTCACTTCATTAGAGTTGGCCGATGCTATGGACAATTATTTACTAATTGCAATTTCTCCTACGTAATGGGAACGTCGAGGTATGATTTCGTGTTTTCCCCACCCTTTGAACAGGGCACCACGAGAGGCC
>Dbr1-H6-p
CCACGAGGCCTCCAACTACCTCTGGGAACTGTGAGTGACTTCATCTCTCCCTCTCTTTCGTCACGCTCTTCCTACGATGGCCGAGAGTGGCCTTCCCCGAGTTAACTCTCTTACGCTGCTGTGATTGTTTGTTTTGTTTAGAGATCGCCGTCTACAGACTTCACTCCTTGTGCCCTCTTACTCTTTGCTTGTTTCTAACGGTGTGATTTAGTTTCTCAAGAAAACGAAAAAAATTAAATGTAGGTACTACGGGGGTTGGGCGGCTCCCAATATATATTTCCTGGGATTCGCTGGGGTGATCAAGTTCGGGAGCTTACGAATTGGGGGACTCTCTGGAATATATAATGCACGGCATTATCGCCTAGGTGAGAAGTGGTTCACTTCATTAGAGTTGGCCGATGCTATGGACAATTATTTACTATTTGCAATTTCTCCTACGTAATGGGAACGTCGAGGTATGATTTCGTGTTTTCCCCACCCTTTGAACAGGGCACCACGAGAGGCC
>SOS4a-H10-p
TGACGATCGCAGACACCTATACACCAGTTTACTGGAAGGTCAAACTCACACAATCCTGGCCATGGTTGGTTCACTAGTTGTTTGCACAAAAATGATATACCGCAGAACACTTCTATTCAATCAGTTGTTATTCAAAATTATAATATTGATTTATGCAAGCATTATCCTTGAGAATTAACTTCGTATAAGAAGCCAAATTTGGCAGAAGTAGTATCCGCATATCCGGCATCATGACAAGTGAAAACATTAATAAACTTCTATGGCACGATTTATCCTTGAACACGTGAGGCAATGACCTCTCCTTTCTCCAAATTTGCAAAACCTAAAACCCGCTGAACAACCTACAACATGTTATATTCTGTTTAATCAACAATTAGTTATGCTTATGCCCACAACATAGCATAACAACAAGCAATATTTCAAGAAACCCAGCAATTACCCATCACGGTATTCAAAATCAAATATAGAGTCATAAATGGTCCAAGAGACCAGACGAACCATCACAATTATAATGTACTAATATAGTGGG
>SOS4a-H11-p
TGACGATCGCAGACACCTATACACCAGTTTACTGGAAGGTCAAACTCACACAATCCTGGCCATGGTTGGTTCACTAGTTGTTTGCACAAAAATGATATACCGCAGAACACTTCTATTCAATCAGTTGTTATTCAAAATTATAATATTGATTTATGCAAGCATTATCCTTGAGAATTAACTTCGTATAAGAAGCCAAATTTGGCAGAAGTAGTATCCGCATATCCGGCATCATGACAAGTGAAAACATTAATAAACTTCTATGGCACGATTTATCCTTGAACACGTGAG----TGACCTCTCCTTTCTCCAAATTTGCAAAACCTAAAACCCGCTGAACAACCTACAACATGTTATATTCTGTTTAATCAACAATTAGTTATGCTTATGCCCACAACATAGCATAACAACAAGCAATATTTCAAGAAACCCAGCAATTGCCCATCACAGTATTCAAAATCAAATATAGAGTCATAAATGGTCCAAGAGACCAGACGAACCATCACAATTATAATGTACTAATATAGTGGG
>SOS4a-H12-p
TGACGATCGCAGACACCTATACACCAGTTTACTGGAAGGTCAAACTCGCACAATCCTGGCCATGGTTGGTTCACTAGTTGTTTGCACAAAAATGATATACCGCAGAACACTTCTATTCAATCAGTTGTTATTCAAAATTCTAATATTGATTTATACAAGCATTATCCTTGCGAATTAACTTCGTATAAGAAGCCAAATTTGGCAGAAGTAGTATCCGCATATCCGGCATCATGACAAGTGAAAACATTAATAAACTTCTATAGCACGATTTATCCTTGAACACGTGAGGCAATGACCTCTCCTTTCTCCAAATTTGCAAAACCTAAAACCCGCTGAACAACCTATAACATGTTATATTCTGTTTAATCAACAATTAGTTATGCTTATGCCCACAACATAGCATAACAACAAGCAATATTTCAAGAAACCCAGCAATTACCCATCACGGTATTCAAAATCAAATATAGAGTCATAAATGGTCCAAGAGACCAGACGAACCATCACAATTATAATGTACTAATATAGTGGG
>SOS4a-H13-p
TGACGATCGCAGACACCTATACACCAGTTTACTGGAAGGTCAAACTCGCACAATCCTGGCCATGGTTGGTTCACTAGTTGTTTGCACAAAAATGATATACCGCAGAACACTTCTATTCAATCAGTTGTTATTCAAAATTCTAATATTGATTTATACAAGCATTATCCTTGAGAATTAACTTCGTATAAGAAGCCAAATTTGGCAGAAGTAGTATCCGCATATCCGGGATCATGACAAGTGAAAACATTAATAAACTTCTATAGCACGATTTATCCTTGAACACGTGAG----TGACCTCTCCTTTCTCCAAATTTGCAAAACCTAAAACCCGCTGAACAACCTATAACATGTTATATTCTGTTTAATCAACAATTAGTTATGCTTATGCCCACAACATAGCATAACAACAAGCAATATTTCAAGAAACCCAGCAATTACCCATCACGGTATTCAAAATCAAATATAGAGTCATAAATGGTCCAAGAGACCAGACGAACCATCACAATTATAATGTACTAATATAGTGGG
>SOS4a-H1-h
TGACGATCGCAGACACCTATACACCAGTTTACTGGAAGGTCAAACTCACACAATCCTGGCCA----TGGTTCACTAGTTGTTTGCACAAAAATGATATACCGCAGAACACTTCTATTCAATCAGTTGTTATTCAAAATTCTAATATTGATTTATACCAGCATTATCCTTGCGAATTAACTTCGTATAAGAAGCCAAATTTGGCAGAAGTAGTATCCGCATATCCGGCATCATGACAAGTGAAAACATTAATAAACTTCTATAGCACGATTTATCCTTGAACACGTGAGGCAATGACCTCTCCTTTCTCCAAATTTGCAAAACCTAAAACCCGCTAAACAACCTATAACATGTTATATTCTGTTTAATCAACAATTAGTTATGCTTATGCCCACAACATAGCATAACAACAAGCAATATTTCAAGAAACCCAGCAATTACCCATCACGATATTCAAAATCAAATATAGAGTCATAAATGGTCCAAGAGACCAGACAAACCATCACAATTATAATGTACTAATATAGTGGG
>SOS4a-H1-s
TGACGATCGCAGACACCTATACACCAGTTTACTGGAAGGTCAAACTCACACAATCCTGGCCA----TGGTTCACTAGTTGTTTGCACAAAAATGATATACCGCAGAACACTTCTATTCAATCAGTTGTTATTCAAAATTCTAATATTGATTTATACCAGCATTATCCTTGCGAATTAACTTCGTATAAGAAGCCAAATTTGGCAGAAGTAGTATCCGCATATCCGGCATCATGACAAGTGAAAACATTAATAAACTTCTATAGCACGATTTATCCTTGAACACGTGAGGCAATGACCTCTCCTTTCTCCAAATTTGCAAAACCTAAAACCCGCTAAACAACCTATAACATGTTATATTCTGTTTAATCAACAATTAGTTATGCTTATGCCCACAACATAGCATAACAACAAGCAATATTTCAAGAAACCCAGCAATTACCCATCACGATATTCAAAATCAAATATAGAGTCATAAATGGTCCAAGAGACCAGACAAACCATCACAATTATAATGTACTAATATAGTGGG
>SOS4a-H2-h
TGACGATCGCAGACACCTATACACCAGTTTACTGGAAGTTCAAACTCACACAATCCTGGCCA----TGGTTCACTAGTTGTTTGCACAAAAATGATATACCGCAGAACACTTCTATTCAATCAGTTGTTATTCAAAATTCTAATATTGATTTATACCAGCATTATCCTTGCGAATTAACTTCGTATAAGAAGCCAAATTTGGCAGAAGTAGTATCCGCATATCCGGCATCATGACAAGTGAAAACATTAATAAACTTCTATAGCACGATTTATCCTTGAACACGTGAGGCAATGACCTCTCCTTTCTCCAAATTTCCAAAACCTAAAACCGGCTAAACAACCTATAACATGTTATATTCTGTTTAATCAACAATTAGTTATGCTTATGCCCACAACATAGCATAACAACAAGCAATATTTCAAGAAACCCAGCAATTACCCATCACGATATTCAAAATCAAATATAGAGTCATAAATGGTCCAAGAGACCAGACAAACCATCACAATTATAATGTACTAATATAGTGGG
>SOS4a-H2-s
TGACGATCGCAGACACCTATACACCAGTTTACTGGAAGTTCAAACTCACACAATCCTGGCCA----TGGTTCACTAGTTGTTTGCACAAAAATGATATACCGCAGAACACTTCTATTCAATCAGTTGTTATTCAAAATTCTAATATTGATTTATACCAGCATTATCCTTGCGAATTAACTTCGTATAAGAAGCCAAATTTGGCAGAAGTAGTATCCGCATATCCGGCATCATGACAAGTGAAAACATTAATAAACTTCTATAGCACGATTTATCCTTGAACACGTGAGGCAATGACCTCTCCTTTCTCCAAATTTCCAAAACCTAAAACCGGCTAAACAACCTATAACATGTTATATTCTGTTTAATCAACAATTAGTTATGCTTATGCCCACAACATAGCATAACAACAAGCAATATTTCAAGAAACCCAGCAATTACCCATCACGATATTCAAAATCAAATATAGAGTCATAAATGGTCCAAGAGACCAGACAAACCATCACAATTATAATGTACTAATATAGTGGG
>SOS4a-H3-h
TGACGATCGCAGACACCTATACACCAGTTTACTGGAAGGTCAAACTCACACAATCCTGGCCA----TGGTTCACTAGTTGTTTGCACAAAAATGATATACCGCAGAACACTTTTATTCAATCAGTTGTTATTCAAAATTCTAATATTGATTTATACCAGCATTATCCTTGCGAATTAACTTCGTATAAGAAGCCAAATTTGGCAGAAGTAGTATCCGCATATCCGGCATCATGACAAGTGAAAACATTAATAAACTTCTATAGCACGATTTATCCTTGAACACGTGAGGCAATGACCTCTCCTTTCTCCAAATTTGCAAAACCTAAAACCCGCTAAACAACCTATAACATGTTATATTCTGTTTAATCAACAATTAGTTATGCTTATGCCCACAACATAGCATAACAACAAGCAATATTTCAAGAAACCCAGCAATTACCCATCACGATATTCAAAATCAAATATAGAGTCATAAATGGTCCAAGAGACCAGACAAACCATCACAATTATAATGTACTAATATAGTGGG
>SOS4a-H3-s
TGACGATCGCAGACACCTATACACCAGTTTACTGGAAGGTCAAACTCACACAATCCTGGCCA----TGGTTCACTAGTTGTTTGCACAAAAATGATATACCGCAGAACACTTTTATTCAATCAGTTGTTATTCAAAATTCTAATATTGATTTATACCAGCATTATCCTTGCGAATTAACTTCGTATAAGAAGCCAAATTTGGCAGAAGTAGTATCCGCATATCCGGCATCATGACAAGTGAAAACATTAATAAACTTCTATAGCACGATTTATCCTTGAACACGTGAGGCAATGACCTCTCCTTTCTCCAAATTTGCAAAACCTAAAACCCGCTAAACAACCTATAACATGTTATATTCTGTTTAATCAACAATTAGTTATGCTTATGCCCACAACATAGCATAACAACAAGCAATATTTCAAGAAACCCAGCAATTACCCATCACGATATTCAAAATCAAATATAGAGTCATAAATGGTCCAAGAGACCAGACAAACCATCACAATTATAATGTACTAATATAGTGGG
>SOS4a-H4-h
TGACGATCGCAGACACCTATACACCAGTTTACTGGAAGGTCAAACTCACACAATCCTGGCCA----TGGTTCACTAGTTGTTTGCACAAAAATGATATACCGCAGAACACTTCTATTCAATCAGTTGTTATTCAAAATTCTAATATTGATTTATACCAGCATTATCCTTGCGAATTAACTTCGTATAAGAAGCCAAATTTGGCAGAAGTAGTATCCGCATATCCGGCATCATGACAAGTGAAAACATTAATAAACTTCTATAGCACGATTTATCCTTGAACACGTGAGGCAATGACCTCTCCTTTCTCCAAATTTGCAAAACCTAAAACCCGCTAAACAACCTATAACATGTTATATTCTGTTTAATCAACAATTAGTTATGCTTATGCCCACAACATAGCATAACAACAAGCAATGTTTCAAGAAACCCAGCAATTACCCATCACGATATTCAAAATCAAATATAGAGTCATAAATGGTCCAAGAGACCAGACAAACCATCACAATTATAATGTACTAATATAGTGGG
>SOS4a-H4-s
TGACGATCGCAGACACCTATACACCAGTTTACTGGAAGGTCAAACTCACACAATCCTGGCCA----TGGTTCACTAGTTGTTTGCACAAAAATGATATACCGCAGAACACTTCTATTCAATCAGTTGTTATTCAAAATTCTAATATTGATTTATACCAGCATTATCCTTGCGAATTAACTTCGTATAAGAAGCCAAATTTGGCAGAAGTAGTATCCGCATATCCGGCATCATGACAAGTGAAAACATTAATAAACTTCTATAGCACGATTTATCCTTGAACACGTGAGGCAATGACCTCTCCTTTCTCCAAATTTGCAAAACCTAAAACCCGCTAAACAACCTATAACATGTTATATTCTGTTTAATCAACAATTAGTTATGCTTATGCCCACAACATAGCATAACAACAAGCAATGTTTCAAGAAACCCAGCAATTACCCATCACGATATTCAAAATCAAATATAGAGTCATAAATGGTCCAAGAGACCAGACAAACCATCACAATTATAATGTACTAATATAGTGGG
>SOS4a-H5-s
TGACGATCGCAGACACCTATACACCAGTTTACTGGAAGGTCAAACTCACACAATCCTGGCCA----TGGTTCACTAGTTGTTTGCACAAAAATGATATACCGCAGAACACTTCTATTCAATCAGTTGTTATTCAAAATTCTAATATTGATTTATACCAGCATTATCCTTGCGAATTAACTTCGTATAAGAAGCCAAATTTGGCAGAAGTAGTATCCGCATATCCGGCATCATGACAAGTGAAAACATTAATAAACTTCTATAGCACGATTTATCCTTGAACACGTGAGGCAATGACCTCTCCTTTCTCCAAATTTGCAAAACCTAAAACCCGCTAAACAACCTATAACATGTTATATTCTGTTTAATCAACAATTAGTTATGCTTATGCCCACAACATAGCATAACAACAAGCAATATTTCAAGAAACCCAGCAATTACCCATCACGATATTCAAAATCAAATATAGACTCATAAATGGTCCAAGAGACCAGACAAACCATCACAATTATAATGTACTAATATAGTGGG
>SOS4a-H6-h
TGACGATCGCAGACACCTATACACCAGTTTACTGGAAGGTCAAACTCACACAATCCTGGCCATGGTTGGTTCACTAGTTGTTTGCACAAAAATGATATACCGCAGAACACTTCTATTCAATCAGTTGTTATTCAAAATTATAATATTGATTTATGCAAGCATTATCCTTGAGAATTAACTTCGTATAAGAAGCCAAATTTGGCAGAAGTAGTATCCGCATATCCGGCATCATGACAAGTGAAAACATTAATAAACTTCTATGGCACGATTTATCCTTGAACACGTGAG----TGACCTCTCCTTTCTCCAAATTTGCAAAACCTAAAACCCGCTGAACAACCTACAACATGTTATATTCTGTTTAATCAACAATTAGTTATGCTTATGCCCACAACATAGCATAACAACAAGCAATATTTCAAGAAACCCAGCAATTACCCATCACGGTATTCAAAATCAAATATAGAGTCATAAATGGTCCAAGAGACCAGACGAACCATCACAATTATAATGTACTAATATAGTGGG
>SOS4a-H6-p
TGACGATCGCAGACACCTATACACCAGTTTACTGGAAGGTCAAACTCACACAATCCTGGCCATGGTTGGTTCACTAGTTGTTTGCACAAAAATGATATACCGCAGAACACTTCTATTCAATCAGTTGTTATTCAAAATTATAATATTGATTTATGCAAGCATTATCCTTGAGAATTAACTTCGTATAAGAAGCCAAATTTGGCAGAAGTAGTATCCGCATATCCGGCATCATGACAAGTGAAAACATTAATAAACTTCTATGGCACGATTTATCCTTGAACACGTGAG----TGACCTCTCCTTTCTCCAAATTTGCAAAACCTAAAACCCGCTGAACAACCTACAACATGTTATATTCTGTTTAATCAACAATTAGTTATGCTTATGCCCACAACATAGCATAACAACAAGCAATATTTCAAGAAACCCAGCAATTACCCATCACGGTATTCAAAATCAAATATAGAGTCATAAATGGTCCAAGAGACCAGACGAACCATCACAATTATAATGTACTAATATAGTGGG
>SOS4a-H7-h
TGACGATCGCAGACACCTATACACCAGTTTACTGGAAGGTCAAACTCGCACAATCCTGGCCATGGTTGGTTCACTAGTTGTTTGCACAAAAATGATATACCGCAGAACACTTCTATTCAATCAGTTGTTATTCAAAATTCTAATATTGATTTATACAAGCATTATCCTTGAGAATTAACTTCGTATAAGAAGCCAAATTTGGCAGAAGTAGTATCCGCATATCCGGCATCATGACAAGTGAAAACATTAATAAACTTCTATAGCACGATTTATCCTTGAACACGTGAG----TGACCTCTCCTTTCTCCAAATTTGCAAAACCTAAAACCCGCTGAACAACCTATAACATGTTATATTCTGTTTAATCAACAATTAGTTATGCTTATGCCCACAACATAGCATAACAACAAGCAATATTTCAAGAAACCCAGCAATTACCCATCACGGTATTCAAAATCAAATATAGAGTCATAAATGGTCCAAGAGACCAGACGAACCATCACAATTATAATGTACTAATATAGTGGG
>SOS4a-H7-p
TGACGATCGCAGACACCTATACACCAGTTTACTGGAAGGTCAAACTCGCACAATCCTGGCCATGGTTGGTTCACTAGTTGTTTGCACAAAAATGATATACCGCAGAACACTTCTATTCAATCAGTTGTTATTCAAAATTCTAATATTGATTTATACAAGCATTATCCTTGAGAATTAACTTCGTATAAGAAGCCAAATTTGGCAGAAGTAGTATCCGCATATCCGGCATCATGACAAGTGAAAACATTAATAAACTTCTATAGCACGATTTATCCTTGAACACGTGAG----TGACCTCTCCTTTCTCCAAATTTGCAAAACCTAAAACCCGCTGAACAACCTATAACATGTTATATTCTGTTTAATCAACAATTAGTTATGCTTATGCCCACAACATAGCATAACAACAAGCAATATTTCAAGAAACCCAGCAATTACCCATCACGGTATTCAAAATCAAATATAGAGTCATAAATGGTCCAAGAGACCAGACGAACCATCACAATTATAATGTACTAATATAGTGGG
>SOS4a-H8-h
TGACGATCGCAGACACCTATACACCAGTTTACTGGAAGGTCAAACTCACACAATCCTGGCCA----TGGTTCACTAGTTGTTTGCACAAAAATGATATACCGCAGAACACTTTTATTCAATCAGTTGTTATTCAAAATTATAATATTGATTTATACCAGCATTATCCTTGCGAATTAACTTCGTATAAGAAGCCAAATTTGGCAGAAGTAGTATCCGCATATCCGGCATCATGACAAGTGAAAACATTAATAAACTTCTATAGCACGATTTATCCTTGAACACGTGAGGCAATGACCTCTCCTTTCTCCAAATTTGCAAAACCTAAAACCCGCTAAACAACCTATAACATGTTATATTCTGTTTAATCAACAATTAGTTATGCTTATGCCCACAACATAGCATAACAACAAGCAATATTTCAAGAAACCCAGCAATTACCCATCACGATATTCAAAATCAAATATAGAGTCATAAATGGTCCAAGAGACCAGACAAACCATCACAATTATAATGTACTAATATAGTGGG
>SOS4a-H9-h
TGACGATCGCAGACACCTATACACCAGTTTACTGGAAGGTCAAACTCGCACAATCCTGGCCATGGTTGGTTCACTAGTTGTTTGCACAAAAATGATATACCGCAGAACACTTCTATTCAATCAGTTGTTATTCAAAATTCTAATATTGATTTATACAAGCATTATCCTTGCGAATTAACTTCGTATAAGAAGCCAAATTTGGCAGAAGTAGTATCCGCATATCCGGCATCATGACAAGTGAAAACATTAATAAACTTCTATAGCACGATTTATCCTTGAACACGTGAG----TGACCTCTCCTTTCTCCAAATTTGCAAAACCTAAAACCCGCTGAACAACCTATAACATGTTATATTCTGTTTAATCAACAATTAGTTATGCTTATGCCCACAACATAGCATAACAACAAGCAATATTTCAAGAAACCCAGCAATTACCCATCACGGTATTCAAAATCAAATATAGAGTCATAAATGGTCCAAGAGACCAGACGAACCATCACAATTATAATGTACTAATATAGTGGG
>SOS4a-H9-p
TGACGATCGCAGACACCTATACACCAGTTTACTGGAAGGTCAAACTCGCACAATCCTGGCCATGGTTGGTTCACTAGTTGTTTGCACAAAAATGATATACCGCAGAACACTTCTATTCAATCAGTTGTTATTCAAAATTCTAATATTGATTTATACAAGCATTATCCTTGCGAATTAACTTCGTATAAGAAGCCAAATTTGGCAGAAGTAGTATCCGCATATCCGGCATCATGACAAGTGAAAACATTAATAAACTTCTATAGCACGATTTATCCTTGAACACGTGAG----TGACCTCTCCTTTCTCCAAATTTGCAAAACCTAAAACCCGCTGAACAACCTATAACATGTTATATTCTGTTTAATCAACAATTAGTTATGCTTATGCCCACAACATAGCATAACAACAAGCAATATTTCAAGAAACCCAGCAATTACCCATCACGGTATTCAAAATCAAATATAGAGTCATAAATGGTCCAAGAGACCAGACGAACCATCACAATTATAATGTACTAATATAGTGGG
>SOS4b-H10-p
ATAGAGTCATATATGGTCCAAGAGACCTGACGAACCATCACAATTGTAATGTACTAATATAGTGGGTTAGGCCAATATACCTGTCAATAGATGAGTGTAGTAAATTAAATCATTTGCTTCGAGTCCTTCCACTAAATCCCACAACTGTTGCCCGTTCAGAATCTGACCCTTAAAAGTAGGATAACCTGCGG-ACATTACAGGCCAAAACTAAAACATGACCTCATGCTATAAGCAAGAACTGAAGTTGCACCATATAGCAAGAAACAAAGT
>SOS4b-H11-s
ATAGAGTCATAAATGGGCCAAGAGACCAAACGAACCATCACAATTGTAATGTACTAATATAGTGGGTTAGGCCAATATACCTGTCAATAGATGAGTGTAGTAAATTAAATCATTTGCTTCGAGTCCTTCCACTAAATCCCACAACTGTTGCCCGTTCAGAATCTGACCCTTAAAAGTAGGATAACCTGCGGGACATTGCAGGCCAAAACTAAAACATGACCTCATGCTATAAGCAAGAACTGAAGTTGCACCATATAGCAAGAAACAAAGT
>SOS4b-H1-h
ATAGAGTCATAAATGGTCCAAGAGACCAAACGAACCATCACAATTGTAATGTACTAATATAGTGGGTTAGGCCAATATACCTGTCAATAGATGAGTGTAGTAAATTAAATCATTTGCTTCGAGTCCTTCCACTAAATCCCACAACTGTTGCCCGTTCAGAATCTGACCCTTAAAAGTAGGATAACCTGCGGGACATTGCAGGCCAAAACTAAAACATGACCTCATGCTATAAGCAAGAACTGAAGTTGCACCATATAGCAAGAAACAAAGT
>SOS4b-H1-s
ATAGAGTCATAAATGGTCCAAGAGACCAAACGAACCATCACAATTGTAATGTACTAATATAGTGGGTTAGGCCAATATACCTGTCAATAGATGAGTGTAGTAAATTAAATCATTTGCTTCGAGTCCTTCCACTAAATCCCACAACTGTTGCCCGTTCAGAATCTGACCCTTAAAAGTAGGATAACCTGCGGGACATTGCAGGCCAAAACTAAAACATGACCTCATGCTATAAGCAAGAACTGAAGTTGCACCATATAGCAAGAAACAAAGT
>SOS4b-H2-h
ATAGAGTCATAAATGGTCCAAGAGACCTGACGAACCATCACAATTGTAATGTACTAATATAGTGGGTTAGGCCAATATACCTGTCAATAGATGAGTGTAGTAAATTAAATCATTTGCTTCGAGTCCTTCCACTAAATCCCACAACTGTTGCCCGTTCAGAATCTGACCCTTAAAAGTAGGATAACCTGCGG-ACATTGCAGGCCAAAACTAAAACATGACCTCATGCTATAAGCAAGAACTGAAGTTGCACCATATAGCAAGAAACAAAGT
>SOS4b-H2-p
ATAGAGTCATAAATGGTCCAAGAGACCTGACGAACCATCACAATTGTAATGTACTAATATAGTGGGTTAGGCCAATATACCTGTCAATAGATGAGTGTAGTAAATTAAATCATTTGCTTCGAGTCCTTCCACTAAATCCCACAACTGTTGCCCGTTCAGAATCTGACCCTTAAAAGTAGGATAACCTGCGG-ACATTGCAGGCCAAAACTAAAACATGACCTCATGCTATAAGCAAGAACTGAAGTTGCACCATATAGCAAGAAACAAAGT
>SOS4b-H3-h
ATAGAGTCATAAATGGTCCAAGAGACCTGACGAACCATCACAATTGTAATGTACTAATATAGTGGGTTAGGCCAATATACCTGTCAATAGATGAGTGTAGTAAATTAAATCATTTGCTTCGAGTCCTTCCACTAAATCCCACAACTGTTGCCCGTTCAGAATCTGACCCTTAAAAGTAGGATAACCTGCGG-ACATTGCAGGCCAAAACTAAAACATGACCTCATGCTATAAGCAATAACTCAAGTTGCACCATATAGCAAGAAACAAAGT
>SOS4b-H3-p
ATAGAGTCATAAATGGTCCAAGAGACCTGACGAACCATCACAATTGTAATGTACTAATATAGTGGGTTAGGCCAATATACCTGTCAATAGATGAGTGTAGTAAATTAAATCATTTGCTTCGAGTCCTTCCACTAAATCCCACAACTGTTGCCCGTTCAGAATCTGACCCTTAAAAGTAGGATAACCTGCGG-ACATTGCAGGCCAAAACTAAAACATGACCTCATGCTATAAGCAATAACTCAAGTTGCACCATATAGCAAGAAACAAAGT
>SOS4b-H4-h
ATAGAGTCATATATGGTCCAAGAGACCTGACGAACCATCACAATTGTAATGTACTAATATAGTGGGTTAGGCCAATATACCTGTCAATAGATGAGTGTAGTAAATTAAATCATTTGCTTCGAGTCCTTCCACTAAATCCCACAACTGTTGCCCGTTCAGAATCTGACCCTTAAAAGTAGGATAACCTGCGG-ACATTGCAGGCCAAAACTAAAACATGACCTCATGCTATAAGCAATAACTCAAGTTGCACCATATAGCAAGAAACAAAGT
>SOS4b-H4-p
ATAGAGTCATATATGGTCCAAGAGACCTGACGAACCATCACAATTGTAATGTACTAATATAGTGGGTTAGGCCAATATACCTGTCAATAGATGAGTGTAGTAAATTAAATCATTTGCTTCGAGTCCTTCCACTAAATCCCACAACTGTTGCCCGTTCAGAATCTGACCCTTAAAAGTAGGATAACCTGCGG-ACATTGCAGGCCAAAACTAAAACATGACCTCATGCTATAAGCAATAACTCAAGTTGCACCATATAGCAAGAAACAAAGT
>SOS4b-H5-h
ATAGAGTCATAAATGGTCCAAGAGACCAAACGAACCATCACAATTGTAATGTACTAATATAGTGGGTTAGGCCAATATACCTGTCAATAGATGAGTGTAGTAAATTAAATCATTTGCTTCGAGTCCTTCCACTAAATCCCACAACTGTTGCCCGTTCAGAATCTGACCCTTAAAAGTAGGATAACCTGCGG-ACATTGCAGGCCAAAACTAAAACATGACCTCATGCTATAAGCAAGAACTGAAGTTGCACCATATAGCAAGAAACAAAGT
>SOS4b-H5-s
ATAGAGTCATAAATGGTCCAAGAGACCAAACGAACCATCACAATTGTAATGTACTAATATAGTGGGTTAGGCCAATATACCTGTCAATAGATGAGTGTAGTAAATTAAATCATTTGCTTCGAGTCCTTCCACTAAATCCCACAACTGTTGCCCGTTCAGAATCTGACCCTTAAAAGTAGGATAACCTGCGG-ACATTGCAGGCCAAAACTAAAACATGACCTCATGCTATAAGCAAGAACTGAAGTTGCACCATATAGCAAGAAACAAAGT
>SOS4b-H6-h
ATAGAGTCATAAATGGTCCAAGAGACCTGACGAACCATCACAATTGTAATGTACTAATATAGTGGGTTAGGCCAATATACCTGTCAATAGATGAGTGTAGTAAATTAAATCATTTGCTTCGAGTCCTTCCACTAAATCCCACAACTGTTGCCCGTTCAGAATCTGACCCTTAAAAGTAGGATAACCTGCGG-ACATTACAGGCCAAAACTAAAACATGACCTCATGCTATAAGCAAGAACTGAAGTTGCACCATATAGCAAGAAACAAAGT
>SOS4b-H6-p
ATAGAGTCATAAATGGTCCAAGAGACCTGACGAACCATCACAATTGTAATGTACTAATATAGTGGGTTAGGCCAATATACCTGTCAATAGATGAGTGTAGTAAATTAAATCATTTGCTTCGAGTCCTTCCACTAAATCCCACAACTGTTGCCCGTTCAGAATCTGACCCTTAAAAGTAGGATAACCTGCGG-ACATTACAGGCCAAAACTAAAACATGACCTCATGCTATAAGCAAGAACTGAAGTTGCACCATATAGCAAGAAACAAAGT
>SOS4b-H7-h
ATAGAGTCATAAATGGTCCAAGAGACCTGACGAACCATCACAATTGTAATGTACTAATATAGTGGGTTAGGCCAATATACCTGTCAATAGATGAGTGTAGTAAATTAAATCATTTGCTTCGAGTCCTTCCACTAAATCCCACAACTGTTGCCCGTTCAGAATCTGACCCTTAAAAGTAGGATAACCTGCGG-ACATTGCAGGCCAAAACTAAAACATGACCTCATGCTATAAGCAAGAACTGAAGTTGCACCATATAGCAAGAAATAAAGT
>SOS4b-H8-h
ATAGAGTCATATATGGTCCAAGAGACCTGACGAACCATCACAATTGTAATGTACTAATATAGTGGGTTAGGCCAATATACCTGTCAATAGATGAGTGTAGTAAATTAAATCATTTGCTTCGAGTCCTTCCACTAAATCCCACAACTGTTGCCCGTTCAGAATCTGACCCTTAAAAGTAGGATAACCTGCGG-ACATTGCAGGCCAAAACTAAAACATGACCTCATGCTATAAGCAAGAACTGAAGTTGCACCATATAGCAAGAAACAAAGT
>SOS4b-H9-h
ATAGAGTCATAAATGGTCCAAGAGACCAAACGAACCATCACAATTGTAATGTACTAATATAGTGGGTTAGGCCAATATACCTGTCAATAGATGAGTGTAGTAAATTAAATCATTTGCTTCGAGTCCTTCCACTAAATCCCACAACTGTTGCCCGTTCAGAATCTGACCCTTAAAAGTAGGATAACCTGCGG-ACATTGCAGGCCAAAACTAAAACATGACCTCATGCTATAAGCAAGAACTGAAGTTGCACCATATAGCAAGAAATAAAGT
>SOS4b-H9-s
ATAGAGTCATAAATGGTCCAAGAGACCAAACGAACCATCACAATTGTAATGTACTAATATAGTGGGTTAGGCCAATATACCTGTCAATAGATGAGTGTAGTAAATTAAATCATTTGCTTCGAGTCCTTCCACTAAATCCCACAACTGTTGCCCGTTCAGAATCTGACCCTTAAAAGTAGGATAACCTGCGG-ACATTGCAGGCCAAAACTAAAACATGACCTCATGCTATAAGCAAGAACTGAAGTTGCACCATATAGCAAGAAATAAAGT
>PCRF1-H2-p
TGCCTCTTCGTTTCCTTCGGGAACGAGGTATCTTTTTAGACTTCTGTGATAATTATAGACTTCTCCAGGTAGACGTCCAACTGAGGAACGAAGACTTGAGAATTGATACTTATAGATCTGGTGGCTCCGGAGGGCAGCATGCAAATACTACTAACAGTGCAGTTAGGATAACTCACATCCCTTCTGGGATTGTTGTGTCCATACAAGATGAGCGTTCACAACACATGGTACAGACTTTGACACGTTGATCTCCAATCCCTTCTGAATCTCC
>PCRF1-H2-h
TGCCTCTTCGTTTCCTTCGGGAACGAGGTATCTTTTTAGACTTCTGTGATAATTATAGACTTCTCCAGGTAGACGTCCAACTGAGGAACGAAGACTTGAGAATTGATACTTATAGATCTGGTGGCTCCGGAGGGCAGCATGCAAATACTACTAACAGTGCAGTTAGGATAACTCACATCCCTTCTGGGATTGTTGTGTCCATACAAGATGAGCGTTCACAACACATGGTACAGACTTTGACACGTTGATCTCCAATCCCTTCTGAATCTCC
>PCRF1-H1-s
TGCCTCTTCGTTTCCTTCGGGAACGAGGTATCTTTTTAGACTTCTGTGATAATTATAGACTTCTCCAGGTAGACGTCCAACTGAGGAACGAAGACTTGAGAATTGATACTTATAGATCTGGTGGCTCCGGAGGGCAGCATGCGAATACTACTAACAGTGCAGTTAGAATAACTCACATCCCTTCTGGGATTGTTGTGTCCATACAAGATGAGCGTTCACAACACATGGTACAGACTTTGACACGTTGAG-----ATCCCTTCTGGATCTCC
>PCRF1-H1-h
TGCCTCTTCGTTTCCTTCGGGAACGAGGTATCTTTTTAGACTTCTGTGATAATTATAGACTTCTCCAGGTAGACGTCCAACTGAGGAACGAAGACTTGAGAATTGATACTTATAGATCTGGTGGCTCCGGAGGGCAGCATGCGAATACTACTAACAGTGCAGTTAGAATAACTCACATCCCTTCTGGGATTGTTGTGTCCATACAAGATGAGCGTTCACAACACATGGTACAGACTTTGACACGTTGAG-----ATCCCTTCTGGATCTCC
>trnV-trnM-H1-s
ATCAACTGATCATTATCAAAATGATTCGAACTGTTTCAAAGACCCAACATGCTTTTTTTGCATTGGGCTCTTTCGTTGACTGAAATAAATATCAGTCAGTCTGCCATCTTTATTTTTGCAAATCAAATACGTAGATGGCTCCATCTGCCCGGATTAATTATTTTGATTTCACCTCACGGGCAATACCAAAGTGTTTCAAAGAGGGGTTATCTTGACGTAGGTCTGCTTCTTGCGGAGAACAACCTAAGTTAAATGGAGTCTCTATCACCCTGCTTAATTGAATTAAGAAAGCAAATAGCAAACCTCATACACCTTAAAGTTAATAGGGAGAAAAGAGAATTTGTTGAGGTCCTTCTACTCATTATACCTAGCATTGAATAGACTGGGGTATTCACCTTATCAATATCTCAAATCAAGGATGCGTTCTATTTGGCGCTTAACTGAAACAGGACACCGAAGCGAACGAAGAATCTTTTGTCAGGCGATTGTTCTCTTGTTTTGTTCTCTAAACGTTATGGAGTAAGACGTAGATGATTTCTCAATAAGAGAAATCTTTGGAATTCCATCATGTGATGGACCCCTTTGAAAAACATTGGCGCACGTGTAAACGAGGTGCTCTACCTAACTGAGCTATAGCCCTTGTGTTCTTGTGTTTGTGATACATATAATATTATGTATGTAGATAATTTCTTGTCAAGATGAATATTCCATGATTCAACACATCTCCCTCTGGTTGATTGGTATGGTATACTACGAAGTAATATTGAATTGATCGTTCATCGCTGTACTACGATGTAGGATGAGTTCCTTTGCGT
>trnV-trnM-H1-h
ATCAACTGATCATTATCAAAATGATTCGAACTGTTTCAAAGACCCAACATGCTTTTTTTGCATTGGGCTCTTTCGTTGACTGAAATAAATATCAGTCAGTCTGCCATCTTTATTTTTGCAAATCAAATACGTAGATGGCTCCATCTGCCCGGATTAATTATTTTGATTTCACCTCACGGGCAATACCAAAGTGTTTCAAAGAGGGGTTATCTTGACGTAGGTCTGCTTCTTGCGGAGAACAACCTAAGTTAAATGGAGTCTCTATCACCCTGCTTAATTGAATTAAGAAAGCAAATAGCAAACCTCATACACCTTAAAGTTAATAGGGAGAAAAGAGAATTTGTTGAGGTCCTTCTACTCATTATACCTAGCATTGAATAGACTGGGGTATTCACCTTATCAATATCTCAAATCAAGGATGCGTTCTATTTGGCGCTTAACTGAAACAGGACACCGAAGCGAACGAAGAATCTTTTGTCAGGCGATTGTTCTCTTGTTTTGTTCTCTAAACGTTATGGAGTAAGACGTAGATGATTTCTCAATAAGAGAAATCTTTGGAATTCCATCATGTGATGGACCCCTTTGAAAAACATTGGCGCACGTGTAAACGAGGTGCTCTACCTAACTGAGCTATAGCCCTTGTGTTCTTGTGTTTGTGATACATATAATATTATGTATGTAGATAATTTCTTGTCAAGATGAATATTCCATGATTCAACACATCTCCCTCTGGTTGATTGGTATGGTATACTACGAAGTAATATTGAATTGATCGTTCATCGCTGTACTACGATGTAGGATGAGTTCCTTTGCGT
>trnV-trnM-H2-h
ATCAACTGATCATTATCAAAATGATTCGAACTGTTTCAAAGACCCAACATGCTTTTTTTGCATTGGGCTCTTTCGTTGACTGAAATAAATATCAGTCAGTCTGCCATCTTTATTTTTGCAAATCAAATACGTAGATGGCTCCATCTGCCCGGATTCATTATTTTGATTTCACCTCACGGGCAATACCAAAGTCTTTCAAAGAGGGGTTATCTTGACGTAGGTCTGCTTCTTGCGGAGAACAACCTAAGTTAAATGGAGTCTCTATCACCCTGCTTAATTGAATTAAGAAAGCAAATAGCAAACCTCATACACCTTAAAGTTAATAGGGAGAAAAGAGAATTTGTTGAGGTCCTTCTACTCATTATACCTAGCATTGAATAGACTGGGGTATTCACCTTATCAATATCTCAAATCAAGGATGCGTTCTATTTGGCGCTTAACTGAAACGGGACACCGAAGCGAACGAAGAATCTTTTGTCAGGCGATTGTTCTCTTGTTTTGTTCTCTAAACGTTATGGAGTAAGACATCGATGATTTCTCAATAAGAGAAATCTTTGGAATTCCATCATGTGATGGACCCCTTTGAAAAACATTGGCGCACGTGTAAACGAGGTGCTCTACCTAACTGAGCTATAGCCCTTGTGTTCTTGTGTTTGTGATACATATAATATTATGTATGTAGATAATTTCTTGTCAAGATGAATATTCCATGATTCAACACATGTCCCTCTGGTTGATTGGTATGGTATACTACGAAGTAATATTGAATTGATCGTTCATCGCTGTACTACGATGTAGGATGAGTTCCTTTGCGT
>trnV-trnM-H2-p
ATCAACTGATCATTATCAAAATGATTCGAACTGTTTCAAAGACCCAACATGCTTTTTTTGCATTGGGCTCTTTCGTTGACTGAAATAAATATCAGTCAGTCTGCCATCTTTATTTTTGCAAATCAAATACGTAGATGGCTCCATCTGCCCGGATTCATTATTTTGATTTCACCTCACGGGCAATACCAAAGTCTTTCAAAGAGGGGTTATCTTGACGTAGGTCTGCTTCTTGCGGAGAACAACCTAAGTTAAATGGAGTCTCTATCACCCTGCTTAATTGAATTAAGAAAGCAAATAGCAAACCTCATACACCTTAAAGTTAATAGGGAGAAAAGAGAATTTGTTGAGGTCCTTCTACTCATTATACCTAGCATTGAATAGACTGGGGTATTCACCTTATCAATATCTCAAATCAAGGATGCGTTCTATTTGGCGCTTAACTGAAACGGGACACCGAAGCGAACGAAGAATCTTTTGTCAGGCGATTGTTCTCTTGTTTTGTTCTCTAAACGTTATGGAGTAAGACATCGATGATTTCTCAATAAGAGAAATCTTTGGAATTCCATCATGTGATGGACCCCTTTGAAAAACATTGGCGCACGTGTAAACGAGGTGCTCTACCTAACTGAGCTATAGCCCTTGTGTTCTTGTGTTTGTGATACATATAATATTATGTATGTAGATAATTTCTTGTCAAGATGAATATTCCATGATTCAACACATGTCCCTCTGGTTGATTGGTATGGTATACTACGAAGTAATATTGAATTGATCGTTCATCGCTGTACTACGATGTAGGATGAGTTCCTTTGCGT
